# Supplementary material for: Investigating COVID-19 Vaccine Impact on the Risk of Hospitalisation through the Analysis of National Surveillance Data Collected in Belgium
Source: Viruses. 2022 Jun 16;14(6):1315. doi: 10.3390/v14061315 (PMC9228783; doi:10.3390/v14061315)
Supplement: Supplementary file 1 [file viruses-14-01315-s001.zip]

Archive with 1 entries (1 files):
- viruses-1732665-supplementary.pdf
